# Supplementary material for: First report of environmental isolation of Cryptococcus and Cryptococcus-like yeasts from Boyacá, Colombia
Source: Sci Rep. 2023 Sep 21;13:15755. doi: 10.1038/s41598-023-41994-6 (PMC10514045; doi:10.1038/s41598-023-41994-6)
Supplement: Supplementary file 4 — Supplementary Tables. [file 41598_2023_41994_MOESM4_ESM.xlsx]

## Sheet: Supplementary Table 1 
Month	Sunshinen (BS)	RH (%)	Evaporation (EV_mm)	Precipitation (PR_mm)	Temperature (Tem)	P. laurentii	C. neoformans	N. liquefaciens	N. globosa
January	0	0	0	0	0	1	0	0	0
February	174	67.6	127.16	2	13.8	0	2	0	0
March	180.3	72.4	132.86	54.1	13.8	0	5	2	0
April	88.3	79.4	79.87	174.7	13.1	0	8	0	4
May	110.7	79.5	84.21	80.6	13.4	0	2	0	0
June	76.2	83	61.32	48.3	12.4	0	4	0	0
July	122.6	81.8	87.2	55.6	12.1	0	2	0	0
RH= Relative humidity
Table S1. Record of environmental variables for sampling avian feces belonging to the Tunja city

## Sheet: Supplementary Table 2
Monthly precipitation (mm)	RH (%)	Zone	Isolates obtained	Samples obtained	Catalog number	Aperture	ExposureTime	Direct Site Factor	IndirectcSite Factor	Total Site Factor	PPFD Direct Under Per Day [MJorMol/m2day]	PPFD Direct Over [MJorMol/m2day]	Total Under Per Day [MJorMol/m2day]
0.6	75.8387	Sáchica	1	Papilotrema flavescens	AM-0319	4	400	0.0394	0.0173	0.0394	1.74	44.06	1.74
0.6	75.8387	Sáchica	1	Cryptococcus gattii	AM-0310	4	400	0.0394	0.0173	0.0394	1.74	44.06	1.74
0.6	75.8387	Sáchica	1	Papilotrema laurentii	AM-0313	4	400	0.0394	0.0173	0.0394	1.74	44.06	1.74
0.6	75.8387	Sáchica	1	Papilotrema laurentii	AM-0314	4	400	0.0394	0.0173	0.0394	1.74	44.06	1.74
0.6	75.8387	Sáchica	1	Papilotrema laurentii	AM-0315	4	400	0.0394	0.0173	0.0394	1.74	44.06	1.74
0.6	75.8387	Sáchica	1	Naganisha albida	AM-0312	4	400	0.0394	0.0173	0.0394	1.74	44.06	1.74
0.867742	73.1613	Sáchica	1	Naganishia globosa	AM-0322	4	800	0.1531	0.1396	0.1531	6.75	44.06	6.75
0.867742	73.1613	Sáchica	1	Naganisha albida	AM-0323	4	800	0.1531	0.1396	0.1531	6.75	44.06	6.75
0.867742	73.1613	Sutamarchán	1	Cryptococcus neoformans	AM-0326	4	1250	0.0002	0.2074	0.0002	0.01	44.06	0.01
0.867742	73.1613	Sutamarchán	1	Cryptococcus neoformans	AM-0325	4	1250	0.0002	0.2074	0.0002	0.01	44.06	0.01
0.867742	73.1613	Sutamarchán	1	Cryptococcus bacillisporus	AM-0316	4	1250	0.0002	0.2074	0.0002	0.01	44.06	0.01
0.867742	73.1613	Sutamarchán	1	Cryptococcus bacillisporus	AM-0317	4	1250	0.0002	0.2074	0.0002	0.01	44.06	0.01
0.27	70.0667	Sáchica	1	Naganishia globosa	AM-0328	4	1000	0.0059	0.044	0.0059	0.26	44.06	0.26
0.27	70.0667	Sáchica	1	Naganishia globosa	AM-0329	4	1000	0.0059	0.044	0.0059	0.26	44.06	0.26
0.27	70.0667	Sáchica	1	Naganishia globosa	AM-0330	4	1000	0.0059	0.044	0.0059	0.26	44.06	0.26
0.27	70.0667	Sáchica	1	Naganishia globosa	AM-0331	4	1000	0.0059	0.044	0.0059	0.26	44.06	0.26
1.87419	76.3226	Sáchica	1	Cryptococcus gattii	AM-0333	4	1250	0.8739	0.887	0.8739	38.51	44.06	38.51
RH= Relative humidity
PPFD= Photosynthetic photon flux density
Table S2. The environmental variables obtained in the sampling belonging to the Ricaurte Alto region
